# Supplementary material for: Association Study of CACNA1D, KCNJ11, KCNQ1, and CACNA1E Single-Nucleotide Polymorphisms with Type 2 Diabetes Mellitus
Source: Int J Mol Sci. 2024 Aug 24;25(17):9196. doi: 10.3390/ijms25179196 (PMC11395491; doi:10.3390/ijms25179196)
Supplement: Supplementary file 1 [file ijms-25-09196-s001.zip]

Archive with 1 entries (1 files):
- ijms-3146613-supplementary.pdf
